# Supplementary material for: The Chloroplast Envelope of Angiosperms Contains a Peptidoglycan Layer
Source: Cells. 2023 Feb 9;12(4):563. doi: 10.3390/cells12040563 (PMC9954125; doi:10.3390/cells12040563)
Supplement: Supplementary file 1 [file cells-12-00563-s001.zip]

Archive with 3 entries (3 files):
- cells-2210480 Suppl Video S1.avi
- cells-2210480 Suppl Video S2.avi
- cells-2210480-supplementary.pdf
